# Supplementary material for: Comprehensive Molecular Sampling Yields a Robust Phylogeny for Geometrid Moths (Lepidoptera: Geometridae)
Source: PLoS One. 2011 Jun 1;6(6):e20356. doi: 10.1371/journal.pone.0020356 (PMC3106010; doi:10.1371/journal.pone.0020356)
Supplement: Table S1 — Taxonomic details for sequenced taxa. The list contains all valid tribal names provided in the Forum Herbulot world list of family group names in the Geometridae [25], based on Holloway [7]–[10], supplemented from Beljaev [26]. References [1]–[91] indicate the recent literature, where tribus association has been used. (XLS) [file pone.0020356.s001.xls]

## Sheet: Sheet1
	Supporting Table S1. Taxonomic details for sequenced data. The list contains all valid tribal names provided in the Forum Herbulot world list of family group names in the Geometridae [25], based on Holloway [7–10], supplemented from Beljaev [26]. References [1–91] indicate the recent literature, where tribus association has been used.
	Sihvonen, P., Mutanen, M., Kaila, L., Brehm, G., Hausmann, A. & Staude, H. S.: Comprehensive molecular sampling yields a robust phylogeny for geometrid moths (Lepidoptera: Geometridae)
Family	Subfamily	Tribus	Species	Voucher code	Collection site and year	Collector(s)	Reference to recent (analytical) literature where tribus association has been used
Bombycidae	Bombycinae	Bombycini	Bombyx mori Linnaeus, 1758	NW149-1	USA, 2006	domesticated rearing	[67]
Drepanidae	Drepaninae	Drepanini	Drepana curvatula (Borkhausen, 1790)	MM00119	Finland, 2006	Lauri Kaila	[48]
Epicopeiidae	-	-	Epicopeia mencia Moore, 1874	MM09158	Vietnam, 2006	Sami Haapala	[48]
Epicopeiidae	-	-	Epicopeia hainesii Holland, 1889	AYK-04-5215	Japan, year unknown	unknown	[48]
Cimeliidae	-	-	Axia margarita (Hübner, 1813)	MM07058	Bulgaria, 2008	Jari Kaitila	[68, 69]
Sematuridae	Sematurinae	-	Coronidia orithea (Cramer, 1780)	05-srnp-19273	Costa Rica, year unknown	Daniel Janzen	[48]
Sematuridae	Sematurinae	-	Sematura luna (Linnaeus, 1758)	RWH-96-0877	Brazil, year unknown	unknown	[48]
Sematuridae	Apoprogoninae	-	not sampled				[48]
Uraniidae	Auzeinae	-	not sampled				[48]
Uraniidae	Epipleminae	-	Phazaca mutans (Butler, 1887)	MM07630	Australia (Queensland), year unknown	D.F.C. Rentz	[10]
Uraniidae	Epipleminae	-	Lobogethes interrupta Warren, 1898	MM07632	Australia (Queensland), year unknown	D.F.C. Rentz	[29]
Uraniidae	Epipleminae	-	Epiplema inconspicua Janse, 1932	MM00210	South Africa, 2009	Hermann Staude	[10]
Uraniidae	Microniinae	-	Acropteris sp.	MM09897	Thailand, 2006	Markku Pellinen	[10]
Uraniidae	Uraniinae	-	Urapteroides astheniata (Guenée, 1857)	MM09171	Malaysia, 2003	Teemu Klemetti	[10]
Uraniidae	Uraniinae	-	Urania leilus (Linnaeus, 1758)	NW96-7	Peru, 1997	Stephanie Gallusser	[48]
Uraniidae	Uraniinae	-	Urania ripheus Drury, 1773	MM09173	Madagascar, 2004	unknown	[48]
Geometridae	Archiearinae	-	Archiearis parthenias (Linnaeus, 1761)	NW107-1	Sweden, 2003	Niklas Wahlberg	[38]
Geometridae	Desmobathrinae	Eumeleini	Eumelea ludovicata (Guenée, 1857)	MM13433	Taiwan, 2006	Ulf Buchsbaum	[8]
Geometridae	Desmobathrinae	Desmobathrini	Dolichoneura oxypteraria (Guenée, 1858)	AH7160	Brazil, 2005	Alfred Moser	[8]
Geometridae	Desmobathrinae	Desmobathrini	Conolophia near conscitaria (Walker, 1861)	MM00224	South Africa, 2008	Hermann Staude	[8]
Geometridae	Ennominae	Abraxini	Abraxas grossulariata (Linnaeus, 1758)	MM06725	Finland, 2007	Marko Mutanen	[7]
Geometridae	Ennominae	Alsophilini/unassigned	Alsophila aescularia (Denis & Schiffermüller, 1775)	MM00148	Germany, 2007	Axel Hausmann	[23]
Geometridae	Ennominae	Angeronini	Angerona prunaria (Linnaeus, 1758)	MM06601	Finland, 2007	Marko Mutanen	[38]
Geometridae	Ennominae	Apeirini	Apeira syringaria (Linnaeus, 1758)	MM06720	Finland, 2007	Marko Mutanen	[38]
Geometridae	Ennominae	Azelinini	Pero near infantilis (Warren, 1897)	AH3861	Brazil, 2005	Alfred Moser	[11]
Geometridae	Ennominae	Azelinini	Pero gamuza (Dognin, 1894)	gb-ID-16800	Ecuador, 2008	Gunnar Brehm	[11]
Geometridae	Ennominae	Baptini/Caberini	Curbia martiata (Guenée, 1858)	MM14756	Malaysia, 2009	Henry Barlow	[7, 11]
Geometridae	Ennominae	Baptini/Caberini	Lomographa bimaculata (Fabricius, 1775)	MM07848	Finland, 2006	Marko Mutanen	[11]
Geometridae	Ennominae	Baptini/Caberini	Sphacelodes vulneraria (Hübner, 1823)	AH3862	Brazil, 2005	Alfred Moser	[11], Sphacelodini in [26]
Geometridae	Ennominae	Baptini/Caberini	Cabera exanthemata (Scopoli, 1763)	MM01307	Finland, 2006	Marko Mutanen	[11]
Geometridae	Ennominae	Boarmiini	Biston betularia (Linnaeus, 1758)	MM05118	Finland, 2006	Marko Mutanen	[7, 11]
Geometridae	Ennominae	Boarmiini	Hypomecis roboraria (Denis & Schiffermüller, 1775)	MM01469	Finland, 2006	Marko Mutanen	[7, 11]
Geometridae	Ennominae	Boarmiini	Bupalus piniaria (Linnaeus, 1758)	MM08584	Finland, 2008	Marko Mutanen	[25]
Geometridae	Ennominae	Boarmiini	Erannis defoliaria (Clerck, 1759)	MM14738	Finland, 2009	Jaakko Kullberg	[7, 25]
Geometridae	Ennominae	Boarmiini	Melanolophia sp.	AH3852	Brazil, 2005	Alfred Moser	[11]
Geometridae	Ennominae	Boarmiini	Phaselia deliciosaria (Lederer, 1855)	MM13441	Turkmeniya, 1998	Gyula Laszlo	[25]
Geometridae	Ennominae	Boarmiini	Cleora cinctaria (Denis & Schiffermüller, 1775)	MM01298	Finland, 2006	Marko Mutanen	[7, 38]
Geometridae	Ennominae	Campaeini	Campaea margaritaria (Linnaeus, 1761)	MM06693	Finland, 2007	Marko Mutanen	[38]
Geometridae	Ennominae	Cassymini	Lomaspilis marginata (Linnaeus, 1758)	MM01247	Finland, 2006	Marko Mutanen	[7, 25]
Geometridae	Ennominae	Cassymini	Zamarada torrida Fletcher, 1974	AH3604	Israel, 2001	Axel Hausmann	[7, 25]
Geometridae	Ennominae	Cassymini	Ballantiophora gibbiferata (Guenée, 1858)	gb-CR-S-1187	Costa Rica, 2004	Gunnar Brehm	[7, 11]
Geometridae	Ennominae	Cheimoptenini	not sampled				[26, 58]
Geometridae	Ennominae	Colotoini	Colotois pennaria (Linnaeus, 1761)	MM02692	Finland, 2006	Marko Mutanen	[38]
Geometridae	Ennominae	Cratoptera group	Cratoptera vestianaria Herrich-Schäffer, 1855	gb-ID-17486	Ecuador, 2008	Gunnar Brehm	[11]
Geometridae	Ennominae	Cystidini	not sampled				[26, 58]
Geometridae	Ennominae	Diptychini	not sampled				[8], Diptychinae in [66]
Geometridae	Ennominae	Ennomini	Ennomos alniaria (Linnaeus, 1758)	MM07823	Finland, 2006	Marko Mutanen	[38]
Geometridae	Ennominae	Ennomini	Epirranthis diversata (Denis & Schiffermüller, 1775)	MM00376	Finland, 2006	Marko Mutanen	[38]
Geometridae	Ennominae	Epionini	Epione repandaria (Hufnagel, 1767)	MM01497	Finland, 2006	Marko Mutanen	[25], Ourapterygini in [38]
Geometridae	Ennominae	Eutoeini	Luxiaria phyllosaria (Walker, 1860)	MM14752	Malaysia, 2009	Henry Barlow	[7]
Geometridae	Ennominae	Gnophini	Charissa obscurata (Denis & Schiffermüller, 1775)	MM12840	Finland, 2008	Marko Mutanen	[38]
Geometridae	Ennominae	Gonodontini	not sampled				[7]
Geometridae	Ennominae	Hypochrosini	Plagodis pulveraria (Linnaeus, 1758)	MM06431	Finland, 2007	Marko Mutanen	[7]
Geometridae	Ennominae	Lithinini	Petrophora chlorosata (Scopoli, 1763)	MM05983	Finland, 2007	Marko Mutanen	[7, 38]
Geometridae	Ennominae	Lithinini	Ischalis fortinata (Guenée, 1868)	MM00241	New Zealand, 2009	Lauri Kaila, Jaakko Kullberg	[70]
Geometridae	Ennominae	Lithinini	Ischalis variabilis (Warren, 1895)	MM00242	New Zealand, 2009	Lauri Kaila, Jaakko Kullberg	[70]
Geometridae	Ennominae	Macariini	Chiasmia clathrata (Linnaeus, 1758)	MM00584	Finland, 2006	Marko Mutanen	[12]
Geometridae	Ennominae	Nacophorini	Argyrophora trofonia (Cramer, 1779)	MM00214	South Africa, 2008	Hermann Staude	[59]
Geometridae	Ennominae	Nacophorini	Drepanogynis tripartita (Prout, 1915)	MM00226	South Africa, 2009	Hermann Staude	[59]
Geometridae	Ennominae	Nacophorini	Thalaina angulosa Walker, 1865	MM07605	Australia (Tasmania), 2009	Lauri Kaila, Jaakko Kullberg	[20]
Geometridae	Ennominae	Nacophorini	Aragua bistonaria (Snellen, 1874)	gb-ID-17426	Ecuador, 2008	Gunnar Brehm	[11]
Geometridae	Ennominae	Nacophorini	Niceteria macrocosma (Lower, 1899)	MM11248	Australia (Tasmania), 2009	Lauri Kaila, Jaakko Kullberg	[44, 71, 72]
Geometridae	Ennominae	Nacophorini	Capusa senilis Walker, 1857	MM11250	Australia (Tasmania), 2009	Lauri Kaila, Jaakko Kullberg	[20]
Geometridae	Ennominae	Nacophorini	Amelora sparsularia (Guenée, 1858)	MM00245	Australia (Tasmania), 2009	Lauri Kaila, Jaakko Kullberg	[20]
Geometridae	Ennominae	Nephodiini	Nephodia near panacea (Thierry-Mieg, 1892)	AH7126	Brazil, 2005	Alfred Moser	[11]
Geometridae	Ennominae	Nephodiini	Fulgurodes mayor Dognin, 1893	gb-ID-17185	Ecuador, 2008	Gunnar Brehm	[11]
Geometridae	Ennominae	Odontoperini	Odontopera bidentata (Clerck, 1759)	MM01485	Finland, 2006	Marko Mutanen	[25], Ennomini in [38]
Geometridae	Ennominae	Onychorini	Onychora agaritharia (Dardoin, 1842)	MM00227	Spain, 2005	Peder Skou	[25, 73]
Geometridae	Ennominae	Ourapterygini	Opisthograptis luteolata (Linnaeus, 1758)	MM01349	Finland, 2006	Marko Mutanen	[38]
Geometridae	Ennominae	Ourapterygini	Ourapteryx sambucaria (Linnaeus, 1758)	MM06863	Finland, 2007	Marko Mutanen	[7, 38]
Geometridae	Ennominae	Palyadini	Phrygionis flavilimes Warren, 1907	gb-ID-17152	Ecuador, 2008	Gunnar Brehm	[11], perhaps a group within Baptini [62]
Geometridae	Ennominae	Plutodini	Plutodes costatus (Butler, 1886)	MM13445	China, 2008	Viktor Sinaev	[7]
Geometridae	Ennominae	Prosopolophini	Pachycnemia hippocastanaria (Hübner, 1799)	AH7548	Italy, 2006	Axel Hausmann	[25], Ennomini in [58], Hypochrosini in [63]
Geometridae	Ennominae	Prosopolophini	Wilemania nitobei (Nitobe, 1907)	MM14762	Japan, 2004	Satoshi Yamamoto	[26], Wilemanini in [58]
Geometridae	Ennominae	Scardamiini	not sampled				[7]
Geometridae	Ennominae	Theriini/ Boarmiini	Theria rupicapraria (Denis & Schiffermüller, 1775)	NS10	Sweden, 2002	Benny Henriksson	[58, 74], Theriini is probably within a broad concept of Boarmiini [7]
Geometridae	Ennominae	Theriini/ Boarmiini	Ithysia pravata (Hübner, 1813)	MM05496	Russia, 2007	Kari Nupponen	[58], Theriini is probably within a broad concept of Boarmiini [7].
Geometridae	Ennominae	Thinopterygini	Thinopteryx crocoptera (Kollar, 1844)	MM14763	Japan, 2004	Satoshi Yamamoto	[7]
Geometridae	Ennominae	unassigned	Psilocladia diaereta Prout, 1923	MM09159	Tanzania, 2007	Teemu Klemetti, Janne Jokinen	-
Geometridae	Ennominae	unassigned	Psilocladia obliquata (Warren, 1898)	MM00213	South Africa, 2008	Hermann Staude	-
Geometridae	Ennominae	unassigned	Larentioides cacothemon Prout, 1917	MM00215	South Africa, 2009	Hermann Staude	-
Geometridae	Ennominae	unassigned	Acrotomodes kunoi Brehm, 2005	gb-ID-15754	Ecuador, 2008	Gunnar Brehm	[11]: genus not assigned to tribe.
Geometridae	Ennominae	unassigned	Pantherodes conglomerata (Warren, 1894)	gb-ID-15007	Ecuador, 2008	Gunnar Brehm	[11]: genus not assigned to tribe.
Geometridae	Ennominae	unassigned	Sericoptera mahometaria (Herrich-Schäffer, 1853)	gb-ID-17246	Ecuador, 2008	Gunnar Brehm	[11]: genus not assigned to tribe.
Geometridae	Ennominae	unassigned	Cimicodes ferruginea Warren, 1905	gb-ID-17733	Ecuador, 2008	Gunnar Brehm	[11]: genus not assigned to tribe.
Geometridae	Ennominae	unassigned	Pyrinia abditaria Warren, 1905	gb-17449	Ecuador, 2008	Gunnar Brehm	[11]: genus not assigned to tribe.
Geometridae	Ennominae	unassigned	Mictodoca toxeuta Meyrick, 1892	MM00231	Australia (Tasmania), 2009	Lauri Kaila, Jaakko Kullberg	[44]
Geometridae	Ennominae	unassigned	Archephanes zalosema Turner, 1926	MM11251	Australia (Tasmania), 2009	Lauri Kaila, Jaakko Kullberg	[75]
Geometridae	Ennominae	unassigned	Declana floccosa Walker, 1858	MM00235	New Zealand, 2009	Lauri Kaila, Jaakko Kullberg	[20]
Geometridae	Ennominae	unassigned	Declana leptomera (Walker, 1858)	MM00233	New Zealand, 2009	Lauri Kaila, Jaakko Kullberg	[20]
Geometridae	Ennominae	unassigned	Declana egregia (Felder & Rogenhofer, 1875)	MM00234	New Zealand, 2009	Lauri Kaila, Jaakko Kullberg	[20]
Geometridae	Ennominae	unassigned	Herbita zarina (Dognin, 1893)	gb-ID-17668	Ecuador, 2008	Gunnar Brehm	[11]
Geometridae	Ennominae	unassigned	Microxydia sp.	gb-ID-17153	Ecuador, 2008	Gunnar Brehm	[11]
Geometridae	Ennominae	unassigned	Phyllodonta succedens (Walker, 1860)	gb-ID-17448	Ecuador, 2008	Gunnar Brehm	[11]: genus not assigned to tribe. Ourapterygini in [39]
Geometridae	Ennominae	unassigned	Sabulodes thermidora (Thierry-Mieg, 1894)	gb-ID-15008	Ecuador, 2008	Gunnar Brehm	[11]: genus not assigned to tribe. Ourapterygini in [39]
Geometridae	Geometrinae	Aracimini	Aracima serrata Wileman, 1911	MM13434	Taiwan, 2005	Ulf Buchsbaum	[25]
Geometridae	Geometrinae	Comibaenini	Comibaena bajularia (Denis & Schiffermüller, 1775)	MM14710	Finland, 2006	Tomi Mutanen	[15], Geometrini in [8]
Geometridae	Geometrinae	Comibaenini	Comibaena attenuata (Warren, 1896)	MM14751	Malaysia, 2009	Henry Barlow	[15], Geometrini in [8]
Geometridae	Geometrinae	Comostolini	Comostola leucomerata (Walker, 1866)	AH7829	Australia, 2006	Ulf Buchsbaum	[25], Geometrini in [8]
Geometridae	Geometrinae	Dysphaniini	Dysphania malayanus (Guérin-Méneville, 1843)	MM14748	Malaysia, 2009	Henry Barlow	[8]
Geometridae	Geometrinae	Geometrini	Geometra papilionaria (Linnaeus, 1758)	MM01146	Finland, 2006	Marko Mutanen	[8, 15, 76]
Geometridae	Geometrinae	Geometrini	Agathia sp. (succedana Warren, 1897)	MM14745	Malaysia, 2009	Henry Barlow	[8]
Geometridae	Geometrinae	Heliotheini	Petovia marginata Walker, 1854	AH3	South Africa, 2008	Hermann Staude	[15], Oenochrominae in [77]
Geometridae	Geometrinae	Hemistolini	Hemistola chrysoprasaria (Esper, 1795)	AH3830	Germany, 2005	Axel Hausmann	[15], Geometrini in [8]
Geometridae	Geometrinae	Hemitheini	Hemithea aestivaria (Hübner, 1799)	MM10876	Finland, 2007	Marko Mutanen	[15], Geometrini in [8]
Geometridae	Geometrinae	Hemitheini	Chloropteryx opalaria (Guenée, 1858)	gb-ID-17715	Ecuador, 2008	Gunnar Brehm	[53]
Geometridae	Geometrinae	Jodini	Jodis putata (Linnaeus, 1758)	MM06428	Finland, 2007	Marko Mutanen	[15], Geometrini in [8]
Geometridae	Geometrinae	Lophochoristini	Oospila holochroa (Prout, 1913)	gb-ID-17778	Ecuador, 2008	Gunnar Brehm	[53], Lophochoristini is a synonym of Rhomboristini in [25]
Geometridae	Geometrinae	Microloxiini	Microloxia ruficornis Warren, 1897	AH3607	Israel, 2001	Axel Hausmann	[15]
Geometridae	Geometrinae	Microloxiini	Hierochthonia semitaria (Püngeler, 1902)	MM13439	Israel, 2003	Axel Hausmann	[15, 25, 54, 78]
Geometridae	Geometrinae	Nemoriini	Nemoria near erina (Dognin, 1896)	AH7057	Brazil, 2005	Alfred Moser	[53, 79]
Geometridae	Geometrinae	Nemoriini	Nemoria nigrisquama (Dognin, 1904)	gb-ID-17689	Ecuador, 2008	Gunnar Brehm	[53]
Geometridae	Geometrinae	Nemoriini	Pyrochlora rhanis (Cramer, 1777)	gb-ID-17183	Ecuador, 2008	Gunnar Brehm	[53]
Geometridae	Geometrinae	Pseudoterpnini	Pseudoterpna coronillaria (Hübner, 1817)	AH7532	Italy, 2006	Axel Hausmann	[80]
Geometridae	Geometrinae	Pseudoterpnini	Crypsiphona ocultaria (Donovan,1805)	MM07510	Australia (New South Wales), 2007	Lauri Kaila, Marko Mutanen	[80, 81]
Geometridae	Geometrinae	Synchlorini	Synchlora gerularia (Hübner, 1823)	AH3854	Brazil, 2005	Alfred Moser	[53]
Geometridae	Geometrinae	Thalerini	Thalera fimbrialis (Scopoli, 1763)	MM11574	Finland, 2007	Marko Mutanen	[8, 15]
Geometridae	Geometrinae	Thalassodini	Thalassodes quadraria Guenée, 1858	MM13438	Cape Verde, 2004	Eyjolf Aistleitner	[25], Geometrini in [8]
Geometridae	Geometrinae	Timandromorphini	Timandromorpha discolor (Warren, 1896)	MM13435	Taiwan, 2006	Ulf Buchsbaum	[25], Geometrini in [8]
Geometridae	Geometrinae	unassigned	Conchyliodes distelitis Prout, 1930	MM00211	Botswana, 2004	Hermann Staude	-
Geometridae	Geometrinae	unassigned	Argyrographa moderata (Walker, 1862)	MM00223	South Africa, 2009	Hermann Staude	-
Geometridae	Geometrinae	unassigned	Antharmostes papilio Prout, 1912	AH2	Tanzania, 2005	Philippe Darge	-
Geometridae	Larentiinae	Asthenini	Asthena albulata (Hufnagel, 1767)	MM06106	Finland, 2009	Panu Välimäki	[9, 38]
Geometridae	Larentiinae	Cataclysmini	not sampled				[58]
Geometridae	Larentiinae	Chesiadini	Aplocera praeformata (Hübner, 1826)	MM01467	Finland, 2006	Marko Mutanen	[38, 58]
Geometridae	Larentiinae	Cidariini	Cidaria fulvata (Forster, 1771)	MM06843	Finland, 2007	Marko Mutanen	[58, 83]
Geometridae	Larentiinae	Eudulini	not sampled				[39]
Geometridae	Larentiinae	Euphyiini	Euphyia unangulata (Haworth, 1809)	MM01465	Finland, 2006	Marko Mutanen	[84]
Geometridae	Larentiinae	Eupitheciini	Eupithecia denotata (Hübner, 1813)	MM01802	Finland, 2006	Marko Mutanen	[17]
Geometridae	Larentiinae	Eupitheciini	Pomasia sp.	MM14746	Malaysia, 2009	Henry Barlow	[9]
Geometridae	Larentiinae	Eupitheciini	Pasiphila rectangulata (Linnaeus, 1758)	MM01827	Finland, 2006	Marko Mutanen	[9, 17]
Geometridae	Larentiinae	Eupitheciini	Pasiphila sandycias (Meyrick, 1905)	MM00244	New Zealand, 2009	Lauri Kaila, Jaakko Kullberg	[9, 17]
Geometridae	Larentiinae	Eupitheciini	Pasiphila near melochlora (Meyrick, 1911)	MM00243	New Zealand, 2009	Lauri Kaila, Jaakko Kullberg	[9, 17]
Geometridae	Larentiinae	Eupitheciini/ Asthenini	Poecilasthena pulchraria (Doubleday, 1843)	MM00239	New Zealand, 2009	Lauri Kaila, Jaakko Kullberg	Eupitheciini/ Asthenini in [9], Asthenini in [44]
Geometridae	Larentiinae	Eupitheciini/ Asthenini	Eois basaliata (Warren, 1907)	gb-ID-17158	Ecuador, 2008	Gunnar Brehm	[9], questioned in [24]
Geometridae	Larentiinae	Eupitheciini/ Asthenini	Eois ciocolatina (Warren, 1907)	MM14743	Ecuador, 2005	Patrick Strutzenberger	[9], questioned in [24]
Geometridae	Larentiinae	Erateinini	Trocherateina cachara Schaus, 1901	gb-CR-S-1239	Costa Rica, 2004	Gunnar Brehm	[25, 85]
Geometridae	Larentiinae	Heterusiini	Heterusia sp.	AH7143	Brazil, 2005	Alfred Moser	[25]
Geometridae	Larentiinae	Hydriomenini	Hydriomena impluviata (Denis & Schiffermüller, 1775)	MM00642	Finland, 2006	Marko Mutanen	[58, 82]
Geometridae	Larentiinae	Hydriomenini	Psaliodes planiplaga Warren, 1904	gb-CR-S-1708	Costa Rica, 2004	Gunnar Brehm	[39]
Geometridae	Larentiinae	Larentiini	Larentia clavaria (Haworth, 1809)	MM02399	Finland, 2006	Marko Mutanen	[38]
Geometridae	Larentiinae	Melanthiini	Melanthia procellata (Denis & Schiffermüller, 1775)	AH7410	Germany, 2006	Axel Hausmann	[40, 46, 82]
Geometridae	Larentiinae	Melanthiini	Anticollix sparsata (Treitschke, 1828)	MM06700	Finland, 2007	Marko Mutanen	[38]
Geometridae	Larentiinae	Solitaneini	Baptria tibiale (Esper, 1791)	MM10470	Finland, 2001	Marko Mutanen	[38, 40]
Geometridae	Larentiinae	Operophterini	Operophtera brumata (Linnaeus, 1758)	MM03177	Finland, 2006	Marko Mutanen	[86]
Geometridae	Larentiinae	Perizomini	Perizoma alchemillata (Linnaeus, 1758)	MM01453	Finland, 2006	Marko Mutanen	[17]
Geometridae	Larentiinae	Phileremini	Philereme vetulata (Denis & Schiffermüller, 1775)	MM06788	Finland, 2007	Marko Mutanen	[38]
Geometridae	Larentiinae	Rheumapterini	Rheumaptera cervinalis (Scopoli, 1763)	MM08780	Finland, 2008	Marko Mutanen	[82, 87, 88]
Geometridae	Larentiinae	Stamnodini	not sampled				[39, 82]
Geometridae	Larentiinae	Xanthorhoini	Xanthorhoe montanata (Denis & Schiffermüller, 1775)	MM01285	Finland, 2006	Marko Mutanen	[9, 82, 84]
Geometridae	Larentiinae	Trichopterygini	Trichopteryx carpinata (Borkhausen, 1794)	MM04633	Finland, 2006	Marko Mutanen	[9, 22]
Geometridae	Larentiinae	Trichopterygini	Dyspteris sp.	gb-ID-15491	Ecuador, 2008	Gunnar Brehm	Lobophorini in [39], synonymised in [9, 25]
Geometridae	Larentiinae	unassigned	Paradetis porphyrias (Meyrick, 1883)	MM00237	New Zealand, 2009	Lauri Kaila, Jaakko Kullberg	-
Geometridae	Larentiinae	unassigned	Hagnagora mortipax (Butler, 1872)	gb-ID-17164	Ecuador, 2008	Gunnar Brehm	-
Geometridae	Larentiinae	unassigned	Callipia constantinaria Oberthür, 1881	gb-0081	Ecuador, 2007	Gunnar Brehm	-
Geometridae	Larentiinae	unassigned	Tatosoma lestevata (Walker, 1862)	MM00240	New Zealand, 2009	Lauri Kaila, Jaakko Kullberg	-
Geometridae	Larentiinae	unassigned	Helastia cinerearia (Doubleday, 1843)	MM00238	New Zealand, 2009	Lauri Kaila, Jaakko Kullberg	-
Geometridae	Oenochrominae	Oenochromini s.s.	Oenochroma orthodesma (Lower, 1894)	MM07576	Australia (New South Wales), 2007	Lauri Kaila, Marko Mutanen	[20, 89]
Geometridae	Oenochrominae	unassigned	Afrophyla vethi (Snellen, 1886)	MM00216	South Africa, 2008	Hermann Staude	[55, 56]
Geometridae	Oenochrominae	unassigned	Ergavia roseivena Prout, 1910	gb-ID-17186	Ecuador, 2008	Gunnar Brehm	[1, 90]
Geometridae	Oenochrominae	unassigned	Epidesmia chilonaria (Herrich-Schäffer, 1855)	MM07509	Australia (Tasmania), 2009	Lauri Kaila, Jaakko Kullberg	[44]
Geometridae	Oenochrominae	unassigned	Nearcha sp.	MJM-96-0267	Australia, year unknown	unknown	[44]
Geometridae	Oenochrominae	unassigned	Adeixis griseata (Hudson, 1903)	MM00246	New Zealand, 2009	Lauri Kaila, Jaakko Kullberg	[44]
Geometridae	Orthostixinae	-	Naxa textilis Walker, 1856	MM13447	Taiwan, 2005	Ulf Buchsbaum	[21, 25], Orthostixini (Ennominae) in [7]
Geometridae	Sterrhinae	Cosymbiini	Cyclophora punctaria (Linnaeus, 1758)	MM00032	Finland, 2006	Marko Mutanen	[13, 16]
Geometridae	Sterrhinae	Cyllopodini	Atyria chibcha (Schaus, 1892)	AH7746	Brazil, 2005	Alfred Moser	[13, 91]
Geometridae	Sterrhinae	Cyllopodini	Smicropus ochra Druce, 1899	gb-ID-16954	Ecuador, 2008	Gunnar Brehm	[9, 13]
Geometridae	Sterrhinae	Lythriini	Lythria cruentaria (Hufnagel, 1767)	MM08784	Finland, 2008	Marko Mutanen	[22]
Geometridae	Sterrhinae	Rhodometrini	Rhodometra sacraria (Linnaeus, 1767)	MM00184	Greece (Lesvos), 2008	Lauri Kaila	[13, 16]
Geometridae	Sterrhinae	Rhodostrophiini	Rhodostrophia vibicaria (Clerck, 1759)	MM06697	Finland, 2007	Marko Mutanen	[13, 16]
Geometridae	Sterrhinae	Rhodostrophiini?	Lissoblemma hamularia (Snellen, 1872)	MM00220	Kenya, 2004	Hermann Staude	[13]
Geometridae	Sterrhinae	Scopulini	Scopula immorata (Linnaeus, 1758)	MM00586	Finland, 2006	Marko Mutanen	[13, 16]
Geometridae	Sterrhinae	Sterrhini	Idaea straminata (Borkhausen, 1794)	NS02	Estonia, 1998	Toomas Tammaru	[13, 16]
Geometridae	Sterrhinae	Timandrini	Timandra griseata W. Petersen, 1902	MM08391	Finland, 2005	Marko Mutanen	[13, 16]
