# Supplementary material for: Comprehensive Molecular Sampling Yields a Robust Phylogeny for Geometrid Moths (Lepidoptera: Geometridae)
Source: PLoS One. 2011 Jun 1;6(6):e20356. doi: 10.1371/journal.pone.0020356 (PMC3106010; doi:10.1371/journal.pone.0020356)
Supplement: Table S2 — Sequencing success in studied taxa. GenBank accession numbers provided for successfully amplified genes, “missing” indicates lack of sequence data. (XLS) [file pone.0020356.s002.xls]

## Sheet: Sheet1
Supporting Table S2. Sequencing success in studied taxa. GenBank accession numbers provided for successfully amplified genes, "missing" indicates lack of sequence data.
Sihvonen, P., Mutanen, M., Kaila, L., Brehm, G., Hausmann, A. & Staude, H. S.: Comprehensive molecular sampling yields a robust phylogeny for geometrid moths (Lepidoptera: Geometridae)
Species	Voucher code	CO1	CAD	EF-1alpha	IDH	GAPDH	MDH	RpS5	wingless
Abraxas grossulariata (Linnaeus, 1758)	MM06725	JF784757	JF785240	JF785377	JF785523	JF785447	missing	missing	JF785110
Acropteris sp.	MM09897	GU828845/GU929809	JF785275	GU829146/GU829413	GU830225	missing	GU830536	GU830793	GU829694
Acrotomodes kunoi Brehm, 2005	GB-ID-15754	JF784678	JF785165	JF785303	missing	missing	JF784821	missing	JF785052
Adeixis griseata (Hudson, 1903)	MM00246	JF784727	JF785206	JF785347	missing	missing	missing	JF784972	missing
Afrophyla vethi (Snellen, 1886)	MM00216	JF784707	JF785186	JF785330	missing	missing	missing	JF784957	JF785069
Agathia sp. (succedana Warren, 1897)	MM14745	JF784789	missing	JF785406	missing	missing	JF784910	JF785019	JF785134
Alsophila aescularia (D. & S., 1775)	MM00148	GU828616/GU828414	JF785180	GU828951/GU829242	GU830005	GU829762	GU830326	GU830626	GU829511
Amelora sparsularia (Guenée, 1858)	MM00245	JF784726	JF785205	missing	JF785502	JF785432	JF784862	JF784971	JF785083
Angerona prunaria (Linnaeus, 1758)	MM06601	JF784752	JF785236	JF785372	missing	JF785445	JF784880	JF784989	JF785106
Antharmostes papilio Prout, 1912	AH2	JF784651	JF785140	JF785277	missing	missing	missing	missing	missing
Anticollix sparsata (Treitschke, 1828)	MM06700	JF784755	JF785239	JF785375	JF785521	missing	JF784883	JF784992	JF785108
Apeira syringaria (Linnaeus, 1758)	MM06720	JF784756	missing	JF785376	JF785522	missing	JF784884	JF784993	JF785109
Aplocera praeformata (Hübner, 1826)	MM01467	JF784739	JF785220	JF785359	JF785512	JF785438	JF784870	JF784981	JF785094
Aracima serrata Wileman, 1911	MM13434	JF784779	JF785263	JF785399	missing	missing	missing	JF785014	JF785128
Aragua bistonaria (Snellen, 1874)	GB-ID-17426	JF784687	missing	missing	missing	missing	JF784830	missing	missing
Archephanes zalosema Turner, 1926	MM11251	JF784775	JF785259	JF785395	JF785534	missing	JF784901	JF785010	JF785125
Archiearis parthenias (Linnaeus, 1761)	NW107-1	DQ018928/DQ018928	JF785273	DQ018899/DQ018899	EU141539	EU141485	EU141604	EU141381	DQ018869
Argyrophora trofonia (Cramer, 1779)	MM00214	JF784705	JF785185	missing	missing	missing	JF784846	JF784956	missing
Argyrographa moderata (Walker, 1862)	MM00223	JF784709	JF785188	JF785332	missing	missing	JF784847	JF784958	JF785070
Asthena albulata (Hufnagel, 1767)	MM06106	JF784749	JF785233	JF785369	missing	missing	missing	missing	JF785103
Atyria chibcha (Schaus, 1892)	AH7746	JF784668	JF785156	JF785293	missing	missing	JF784813	JF784929	JF785043
Axia margarita (Hübner, 1813)	MM07058	GU828762/GU929736	GU828244	GU829075/GU829358	GU830147	GU829853	GU830463	GU830729	GU829624
Ballantiophora gibbiferata (Guenée, 1858)	GB-CR-S-1187	JF784672	JF785159	JF785297	missing	missing	JF784816	JF784932	JF785047
Baptria tibiale (Esper, 1791)	MM10470	JF784771	missing	JF785391	missing	missing	missing	JF785006	JF785122
Biston betularia (Linnaeus, 1758)	MM05118	GU828713/GU828508	JF785230	GU829035/GU829325	GU830099	GU829826	GU830417	GU830701	GU829589
Bombyx mori Linnaeus, 1758	NW149-1	EU141360/EU141360	EU141315	EU136667/EU136667	EU141552	EU141495	EU141617	EU141393	EU141241
Bupalus piniaria (Linnaeus, 1758)	MM08584	JF784767	JF785253	JF785387	JF785527	missing	JF784894	JF785003	missing
Cabera exanthemata (Scopoli, 1763)	MM01307	JF784735	JF785216	JF785355	JF785509	JF785436	missing	JF784978	JF785090
Callipia constantinaria Oberthür, 1881	GB-0081	JF784670	JF785157	JF785294	missing	JF785419	JF784814	JF784930	JF785045
Campaea margaritaria (Linnaeus, 1761)	MM06693	JF784753	JF785237	JF785373	missing	JF785446	JF784881	JF784990	missing
Capusa senilis Walker, 1857	MM11250	JF784774	JF785258	JF785394	JF785533	missing	JF784900	JF785009	JF785124
Charissa obscurata (D. & S., 1775)	MM12840	JF784777	JF785261	JF785397	JF785536	JF785457	JF784903	JF785012	JF785127
Chiasmia clathrata (Linnaeus, 1758)	MM00584	JF784729	JF785208	JF785349	JF785504	missing	missing	missing	missing
Chloropteryx opalaria (Guenée, 1858)	GB-ID-17715	JF784690	JF785175	JF785314	JF785484	missing	JF784833	missing	JF785062
Cidaria fulvata (Forster, 1771)	MM06843	JF784759	JF785242	JF785379	missing	missing	JF784886	JF784995	JF785112
Cimicodes ferruginea Warren, 1905	GB-ID-17733	JF784691	missing	JF785315	JF785485	JF785421	JF784834	JF784945	missing
Cleora cinctaria (D. & S., 1775)	MM01298	JF784734	JF785215	JF785354	JF785508	JF785435	JF784867	missing	JF785089
Colotois pennaria (Linnaeus, 1761)	MM02692	JF784745	JF785227	JF785365	JF785516	JF785442	JF784875	JF784985	missing
Comibaena attenuata (Warren, 1896)	MM14751	JF784792	missing	JF785409	missing	missing	missing	JF785022	JF785137
Comibaena bajularia (D. & S., 1775)	MM14710	JF784786	JF785268	JF785404	missing	missing	missing	JF785017	missing
Comostola leucomerata (Walker, 1866)	AH7829	JF784669	missing	JF785295	missing	missing	missing	missing	JF785044
Conchyliodes distelitis Prout, 1930	MM00211	JF784703	JF785183	missing	missing	missing	JF784844	missing	JF785067
Conolophia near conscitaria (Walker, 1861)	MM00224	JF784710	JF785189	JF785333	JF785490	missing	JF784848	JF784959	missing
Coronidia orithea (Cramer, 1780)	05-SRNP-19273	GU828523/GU828327	GU828035	GU828869/GU829171	GU829914	GU829715	GU830247	GU830559	missing
Cratoptera vestianaria Herrich-Schäffer, 1855	GB-ID-17486	JF784688	missing	JF785312	JF785482	missing	JF784831	JF784943	missing
Crypsiphona ocultaria (Donovan, 1805)	MM07510	JF784762	JF785246	JF785382	JF785525	JF785450	JF784889	JF784998	JF785115
Curbia martiata (Guenée, 1858)	MM14756	JF784794	missing	JF785411	missing	missing	JF784911	JF785024	missing
Cyclophora punctaria (Linnaeus, 1758)	MM00032	GU828582	missing	GU828921/GU829214	GU829971	missing	GU830295	GU830599	GU829482
Declana egregia (Felder & Rogenhofer, 1875)	MM00234	JF784715	JF785194	JF785337	JF785494	JF785430	JF784854	JF784963	JF785074
Declana floccosa Walker, 1858	MM00235	JF784716	JF785195	JF785338	JF785495	JF785431	JF784855	JF784964	missing
Declana leptomera (Walker, 1858)	MM00233	JF784714	JF785193	JF785336	JF785493	JF785429	JF784853	JF784962	missing
Dolichoneura oxypteraria (Guenéen, 1858)	AH7160	JF784663	JF785151	JF785288	JF785468	missing	JF784808	JF784924	JF785038
Drepana curvatula (Borkhausen, 1790)	MM00119	GU828606	GU828107	GU828940/GU829234	GU829994	GU829758	GU830317	GU830616	GU829501
Drepanogynis tripartita (Prout, 1915)	MM00226	JF784712	JF785190	JF785328	JF785491	missing	JF784849	JF784960	JF785071
Dysphania malayanus (Guérin-Méneville, 1843)	MM14748	JF784791	JF785271	JF785408	missing	missing	missing	JF785021	JF785136
Dyspteris sp.	GB-ID-15491	JF784677	JF785164	JF785302	JF785476	missing	missing	JF784936	JF785051
Ennomos alniaria (Linnaeus, 1758)	MM07823	JF784763	JF785249	JF785383	JF785526	JF785451	JF784890	JF784999	JF785116
Eois basaliata (Warren, 1907)	GB-ID-17158	JF784681	JF785168	JF785306	JF785478	missing	JF784824	JF784938	JF785055
Eois ciocolatina (Warren, 1907)	MM14743	JF784788	JF785270	JF785405	missing	missing	JF784909	JF785018	JF785133
Epicopeia hainesii Holland, 1889	AYK-04-5215	GU828541/GU828343	GU828052	GU828886/GU829186	GU829932	missing	GU830264	GU830574	GU829448
Epicopeia mencia Moore, 1874	MM09158	GU828837/GU929801	GU828302	GU829139	GU830217	GU829899	GU830529	GU830786	missing
Epidesmia chilonaria (Herrich-Schäffer, 1855)	MM07509	GU828774/GU929747	JF785245	GU829085/GU829365	GU830156	GU829860	GU830475	GU830736	GU829636
Epione repandaria (Hufnagel, 1767)	MM01497	JF784742	JF785223	JF785362	JF785514	missing	JF784873	JF784983	JF785097
Epiplema inconspicua Janse, 1932	MM00210	JF818804	missing	JF818887	JF818995	JF818930	JF819063	missing	JF818642
Epirranthis diversata (D. & S., 1775)	MM00376	JF784728	JF785207	JF785348	JF785503	missing	JF784863	JF784973	JF785084
Erannis defoliaria (Clerck, 1759)	MM14738	JF784787	JF785269	JF785403	JF785539	missing	JF784908	missing	missing
Ergavia roseivena Prout, 1910	GB-ID-17186	JF784685	JF785172	JF785310	JF785480	missing	JF784828	JF784941	JF785059
Eumelea ludovicata (Guenée, 1857)	MM13433	JF784778	JF785262	JF785398	JF785537	missing	JF784904	JF785013	missing
Euphyia unangulata (Haworth, 1809)	MM01465	JF784738	JF785219	JF785358	JF785511	JF785437	missing	JF784980	JF785093
Eupithecia denotata (Hübner, 1813)	MM01802	JF784743	JF785224	JF785363	missing	JF785441	JF784874	missing	JF785098
Fulgurodes mayor Dognin, 1893	GB-ID-17185	JF784684	JF785171	JF785309	missing	missing	JF784827	JF784940	JF785058
Geometra papilionaria (Linnaeus, 1758)	MM01146	GU828659/GU828457	JF785211	GU828990/GU829274	GU830046	GU829786	GU830365	GU830656	GU829545
Hagnagora mortipax (Butler, 1872)	GB-ID-17164	JF784682	JF785169	JF785307	missing	missing	JF784825	missing	JF785056
Helastia cinerearia (Doubleday, 1843)	MM00238	JF784719	JF785198	missing	missing	missing	missing	JF784966	JF785076
Hemistola chrysoprasaria (Esper, 1795)	AH3830	JF784655	JF785144	JF785280	JF785462	JF785414	JF784800	JF784917	JF785032
Hemithea aestivaria (Hübner, 1799)	MM10876	JF784772	JF785256	JF785392	JF785531	JF785454	JF784898	JF785007	JF785123
Herbita zarina (Dognin, 1893)	GB17668	JF784699	missing	JF785323	missing	JF785425	JF784840	JF784952	missing
Heterusia sp.	AH7143	JF784662	JF785150	JF785287	JF785467	JF785418	JF784807	JF784923	JF785037
Hierochthonia semitaria (Püngeler, 1902)	MM13439	JF784782	JF785265	missing	missing	missing	missing	missing	JF785130
Hydriomena impluviata (D. & S., 1775)	MM00642	JF784730	JF785210	JF785350	JF785505	JF785433	JF784864	JF784974	JF785085
Hypomecis roboraria (D. & S., 1775)	MM01469	JF784740	JF785221	JF785360	missing	JF785439	JF784871	missing	JF785095
Idaea straminata (Borkhausen, 1794)	NS02	GU580773	missing	AY948507/AY948507	JF785541	missing	missing	JF785027	AY948534
Ischalis fortinata (Guenée, 1868)	MM00241	JF784722	JF785201	JF785343	JF785498	missing	JF784859	missing	JF785079
Ischalis variabilis (Warren, 1895)	MM00242	JF784723	JF785202	JF785344	JF785499	missing	JF784860	JF784969	JF785080
Ithysia pravata (Hübner, 1813)	MM05496	JF784747	JF785231	JF785367	missing	missing	JF784876	missing	JF785101
Jodis putata (Linnaeus, 1758)	MM06428	JF784750	JF785234	JF785370	JF785518	missing	JF784878	JF784987	JF785104
Larentia clavaria (Haworth, 1809)	MM02399	GU828683/GU828480	JF785226	GU829008/GU829295	GU830070	GU829805	GU830387	GU830674	GU829563
Larentioides cacothemon Prout, 1917	MM00215	JF784706	missing	JF785329	missing	missing	missing	missing	missing
Lissoblemma hamularia (Snellen, 1872)	MM00220	JF784708	JF785187	JF785331	missing	missing	missing	missing	missing
Lobogethes interrupta Warren, 1898	MM07632	GU828807/GU929777	GU828279	GU829112/GU829389	GU830188	GU829882	GU830506	missing	GU829666
Lomaspilis marginata (Linnaeus, 1758)	MM01247	JF784731	JF785212	JF785351	JF785506	JF785434	JF784865	JF784975	JF785086
Lomographa bimaculata (Fabricius, 1775)	MM07846	JF784764	JF785250	JF785384	missing	missing	JF784891	JF785000	missing
Luxiaria phyllosaria (Walker, 1860)	MM14752	JF784793	JF785272	JF785410	missing	JF785460	missing	JF785023	missing
Lythria cruentaria (Hufnagel, 1767)	MM08784	JF784769	JF785255	JF785389	JF785529	missing	JF784896	JF785005	JF785120
Melanolophia sp.	AH3852	JF784656	missing	JF785281	missing	missing	JF784801	JF784918	JF785033
Melanthia procellata (D. & S., 1775)	AH7410	JF784665	JF785153	JF785290	JF785469	missing	JF784810	JF784926	JF785040
Microloxia ruficornis Warren, 1897	AH3607	JF784654	JF785143	JF785279	missing	missing	JF784799	JF784916	JF785031
Microxydia sp.	GB17153	JF784696	JF785177	JF785320	missing	JF785424	JF784837	JF784949	missing
Mictodoca toxeuta Meyrick, 1892	MM00231	JF784713	JF785192	JF785334	JF785492	missing	JF784851	JF784961	missing
Naxa textilis Walker, 1856	MM13447	JF784785	missing	missing	missing	missing	JF784907	missing	JF785132
Nearcha sp.	MJM-96-0267	JF784700	JF785179	JF785324	JF785487	missing	JF784841	missing	missing
Nemoria near erina (Dognin, 1896)	AH7057	JF784660	JF785148	JF785285	JF785466	missing	JF784805	JF784921	JF785035
Nemoria nigrisquama (Dognin, 1904)	GB-ID-17689	JF784689	JF785174	JF785313	JF785483	missing	JF784832	JF784944	JF785061
Nephodia near panacea (Thierry-Mieg, 1892)	AH7126	JF784661	JF785149	JF785286	missing	JF785417	JF784806	JF784922	JF785036
Niceteria macrocosma (Lower, 1899)	MM11248	JF784773	JF785257	JF785393	JF785532	JF785455	JF784899	JF785008	missing
Odontopera bidentata (Clerck, 1759)	MM01485	JF784741	JF785222	JF785361	JF785513	JF785440	JF784872	JF784982	JF785096
Oenochroma orthodesma (Lower, 1894)	MM07576	GU828789/GU929760	JF785247	GU829096/GU829375	GU830171	GU829870	GU830490	GU830749	GU829649
Onychora agaritharia (Dardoin, 1842)	MM00227	missing	JF785191	missing	missing	missing	JF784850	missing	JF785072
Oospila holochroa (Prout, 1913)	GB-ID-17778	JF784692	JF785176	JF785316	missing	missing	missing	missing	JF785063
Operophtera brumata (Linnaeus, 1758)	MM03177	JF784746	JF785228	JF785366	missing	JF785443	missing	JF784986	JF785100
Opisthograptis luteolata (Linnaeus, 1758)	MM01349	JF784736	JF785217	JF785356	JF785510	missing	JF784868	JF784979	JF785091
Ourapteryx sambucaria (Linnaeus, 1758)	MM06863	JF784760	JF785243	JF785380	missing	missing	JF784887	JF784996	JF785113
Pachycnemia hippocastanaria (Hübner, 1799)	AH7548	JF784667	JF785155	JF785292	JF785471	missing	JF784812	JF784928	JF785042
Pantherodes conglomerata (Warren, 1894)	GB-ID-15007	JF784676	JF785163	JF785301	JF785475	missing	JF784820	JF784935	JF785050
Paradetis porphyrias (Meyrick, 1883)	MM00237	JF784718	JF785197	JF785340	JF785497	missing	JF784857	JF784965	JF785075
Pasiphila near melochlora (Meyrick, 1911)	MM00243	JF784724	JF785203	JF785345	JF785500	missing	missing	JF784970	JF785081
Pasiphila rectangulata (Linnaeus, 1758)	MM01827	JF784744	JF785225	JF785364	JF785515	missing	missing	JF784984	JF785099
Pasiphila sandycias (Meyrick, 1905)	MM00244	JF784725	JF785204	JF785346	JF785501	missing	JF784861	missing	JF785082
Perizoma alchemillata (Linnaeus, 1758)	MM01453	JF784737	JF785218	JF785357	missing	missing	JF784869	missing	JF785092
Pero gamuza (Dognin, 1894)	GB-ID-16800	JF784679	JF785166	JF785304	JF785477	missing	JF784822	JF784937	JF785053
Pero near infantilis (Warren, 1897)	AH3861	JF784658	JF785146	JF785283	JF785464	JF785415	JF784803	JF784919	missing
Petovia marginata Walker, 1854	AH3	JF784652	JF785141	JF785276	missing	missing	JF784797	JF784914	JF785029
Petrophora chlorosata (Scopoli, 1763)	MM05983	JF784748	JF785232	JF785368	JF785517	missing	JF784877	missing	JF785102
Phaselia deliciosaria (Lederer, 1855)	MM13441	JF784783	JF785266	JF785401	missing	missing	missing	missing	missing
Phazaca mutans (Butler, 1887)	MM07630	GU828806/GU929776	GU828278	GU829111/GU829388	GU830187	GU829881	GU830505	missing	GU829665
Philereme vetulata (D. & S., 1775)	MM06788	JF784758	JF785241	JF785378	JF785524	JF785448	JF784885	JF784994	JF785111
Phrygionis flavilimes Warren, 1907	GB-ID-17152	JF784680	JF785167	JF785305	missing	missing	JF784823	missing	JF785054
Phyllodonta succedens (Walker, 1860)	GB17448	JF784697	missing	JF785321	JF785486	missing	JF784838	JF784950	missing
Plagodis pulveraria (Linnaeus, 1758)	MM06431	JF784751	JF785235	JF785371	JF785519	JF785444	JF784879	JF784988	JF785105
Plutodes costatus (Butler, 1886)	MM13445	JF784784	JF785267	JF785402	JF785538	JF785458	JF784906	JF785016	JF785131
Poecilasthena pulchraria (Doubleday, 1843)	MM00239	JF784720	JF785199	JF785341	missing	missing	missing	JF784967	JF785077
Pomasia sp.	MM14746	JF784790	missing	JF785407	missing	JF785459	missing	JF785020	JF785135
Psaliodes planiplaga Warren, 1904	GB-CR-S-1708	JF784674	JF785161	JF785299	JF785474	missing	JF784818	missing	JF785049
Pseudoterpna coronillaria (Hübner, 1817)	AH7532	JF784666	JF785154	JF785291	JF785470	missing	JF784811	JF784927	JF785041
Psilocladia diaereta Prout, 1923	MM09159	JF784770	missing	JF785390	JF785530	missing	JF784897	missing	JF785121
Psilocladia obliquata (Warren, 1898)	MM00213	JF784704	JF785184	JF785327	JF785489	JF785427	JF784845	JF784955	JF785068
Pyrinia abditaria Warren, 1905	GB17449	JF784698	JF785178	JF785322	missing	missing	JF784839	JF784951	missing
Pyrochlora rhanis (Cramer, 1777)	GB-ID-17183	JF784683	JF785170	JF785308	JF785479	missing	JF784826	JF784939	JF785057
Rheumaptera cervinalis (Scopoli, 1963)	MM08780	JF784768	JF785254	JF785388	JF785528	missing	JF784895	JF785004	JF785119
Rhodometra sacraria (Linnaeus, 1767)	MM00184	JF784701	JF785181	JF785325	JF785488	JF785426	JF784842	JF784953	JF785065
Rhodostrophia vibicaria (Clerck, 1759)	MM06697	JF784754	JF785238	JF785374	JF785520	missing	JF784882	JF784991	JF785107
Sabulodes thermidora (Thierry-Mieg, 1894)	GB15008	JF784694	missing	JF785318	missing	JF785423	JF784835	JF784947	missing
Scopula immorata (Linnaeus, 1758)	MM00586	GU828645/GU828443	JF785209	GU828978/GU829261	GU830032	missing	GU830351	GU830646	GU829536
Sematura luna (Linnaeus, 1758)	RWH-96-0877	GU828862/GU929824	GU828322	GU829165/GU829427	GU830240	GU829912	GU830554	GU830809	missing
Sericoptera mahometaria (Herrich-Schäffer, 1853)	GB-ID-17246	JF784686	JF785173	JF785311	JF785481	JF785420	JF784829	JF784942	JF785060
Smicropus ochra Druce, 1899	GB16954	JF784695	missing	JF785319	missing	missing	JF784836	JF784948	missing
Sphacelodes vulneraria (Hübner, 1823)	AH3862	JF784659	JF785147	JF785284	JF785465	JF785416	JF784804	JF784920	missing
Synchlora gerularia (Hübner, 1823)	AH3854	JF784657	JF785145	JF785282	JF785463	missing	JF784802	missing	JF785034
Tatosoma lestevata (Walker, 1862)	MM00240	JF784721	JF785200	JF785342	missing	missing	JF784858	JF784968	JF785078
Thalaina angulosa Walker, 1865	MM07605	GU828797/GU929767	JF785248	GU829103/GU829382	GU830178	GU829875	GU830498	missing	GU829656
Thalassodes quadraria Guenée, 1858	MM13438	JF784781	missing	missing	missing	missing	missing	missing	missing
Thalera fimbrialis (Scopoli, 1763)	MM11574	JF784776	JF785260	JF785396	JF785535	JF785456	JF784902	JF785011	JF785126
Theria rupicapraria (D. & S., 1775)	NS10	GU580789	missing	GU580819/GU580819	JF785542	missing	missing	JF785028	missing
Thinopteryx crocoptera (Kollar, 1844)	MM14763	JF784796	missing	JF785413	JF785540	JF785461	JF784913	JF785026	JF785139
Timandra griseata W. Petersen, 1902	MM08391	JF784766	JF785252	JF785386	missing	JF785453	JF784893	JF785002	JF785118
Timandromorpha discolor (Warren, 1986)	MM13435	JF784780	JF785264	JF785400	missing	missing	JF784905	JF785015	JF785129
Trichopteryx carpinata (Borkhausen, 1794)	MM04633	GU828704/GU828499	JF785229	GU829027/GU829316	GU830090	GU829819	GU830408	GU830692	GU829580
Trocherateina cachara Schaus, 1901	GB-CR-S-1239	JF784673	JF785160	JF785298	JF785473	missing	JF784817	JF784933	JF785048
Urania leilus (Linnaeus, 1758)	NW96-7	DQ018927/DQ018927	EU141351	DQ018898/DQ018898	EU141589	missing	EU141653	EU141430	DQ018868
Urania ripheus Drury, 1773	MM09173	GU828839/GU929803	JF785274	GU829140/GU829410	GU830219	GU829900	GU830530	GU830788	GU829690
Urapteroides astheniata (Guenée, 1857)	MM09171	GU828838/GU929802	GU828303	GU829409	GU830218	missing	missing	GU830787	GU829689
Wilemania nitobei (Nitobe, 1907)	MM14762	JF784795	missing	JF785412	missing	missing	JF784912	JF785025	JF785138
Xanthorhoe montanata (D. & S., 1775)	MM01285	JF784733	JF785214	JF785353	JF785507	missing	JF784866	JF784977	JF785088
Zamarada torrida Fletcher, 1794	AH3604	JF784653	JF785142	JF785278	missing	missing	JF784798	JF784915	JF785030
